# Supplementary material for: APOE ε4-Allele in Middle-Aged and Older Autistic Adults: Associations with Verbal Learning and Memory
Source: Int J Mol Sci. 2023 Nov 5;24(21):15988. doi: 10.3390/ijms242115988 (PMC10650864; doi:10.3390/ijms242115988)
Supplement: Supplementary file 1 [file ijms-24-15988-s001.zip]

Archive with 1 entries (1 files):
- ijms-2670718-supplementary.pdf
